# Supplementary material for: Probiotic Therapy of Gastrointestinal Symptoms During COVID-19 Infection: A Randomized, Double-Blind, Placebo-Controlled, Remote Study
Source: Nutrients. 2024 Nov 20;16(22):3970. doi: 10.3390/nu16223970 (PMC11597392; doi:10.3390/nu16223970)
Supplement: Supplementary file 1 [file nutrients-16-03970-s001.zip]

Archive with 1 entries (1 files):
- nutrients-3272255-supplementary.pdf
